# Supplementary material for: Dual Monitoring of Blood Acetylcholinesterase Content and Catalytic Activity Utilizing Fluorometry-Integrated Surface Plasmon Resonance
Source: Biosensors (Basel). 2025 Feb 17;15(2):118. doi: 10.3390/bios15020118 (PMC11853072; doi:10.3390/bios15020118)
Supplement: Supplementary file 1 [file biosensors-15-00118-s001.zip]

Archive with 1 entries (1 files):
- biosensors-3406786-supplementary.pdf
